# Supplementary material for: Peptidomics of potato protein hydrolysates: implications of post-translational modifications in food peptide structure and behaviour
Source: R Soc Open Sci. 2018 Jul 11;5(7):172425. doi: 10.1098/rsos.172425 (PMC6083715; doi:10.1098/rsos.172425)
Supplement: Complete data and PTMs identified in detected peptides present in the potato protein hydrolysate [file rsos172425supp1.xlsx]

## Sheet: Acetylation
Peptide	-10lgP	Mass	Length	ppm	m/z	PTM	AScore
AK(+42.01)DPVRVLVTGAAGQIGY	25.2	1856.02	18	1.3	619.68	Acetylation (K)	K2:Acetylation (K):1000.00
M(+42.01)DATK(+42.01)TTKGAGGR	32.29	1376.67	13	2.5	689.345	Acetylation (Protein N-term); Acetylation (K)	M1:Acetylation (Protein N-term):1000.00;K5:Acetylation (K):28.36
NRQLSVLHPIHK(+42.01)LLHPHFRDTMNINA	30.46	3142.67	26	-0.7	786.675	Acetylation (K)	K12:Acetylation (K):1000.00
P(+42.01)K(+42.01)SYLPLAPEF	12.09	1344.7	11	1.2	673.356	Acetylation (N-term); Acetylation (K)	P1:Acetylation (N-term):1000.00;K2:Acetylation (K):1000.00
TISKK(+42.01)LQ	20.14	858.518	7	2.1	430.267	Acetylation (K)	K5:Acetylation (K):26.02
VLAGRK(+42.01)TGGYVE	11.83	1290.69	12	0.8	431.239	Acetylation (K)	K6:Acetylation (K):1000.00
A(+42.01)ASHEESKPSD	36.5	1198.51	11	0.4	600.263	Acetylation (N-term)	A1:Acetylation (N-term):1000.00
F(+42.01)GRTIKDE	13.71	1006.51	8	1.1	504.262	Acetylation (N-term)	F1:Acetylation (N-term):1000.00
K(+42.01)DRENGLF	15.79	1019.5	8	2.1	510.76	Acetylation (N-term)	K1:Acetylation (N-term):1000.00
T(+42.01)ATELPPTVPR	26.02	1222.66	11	0.1	612.335	Acetylation (N-term)	T1:Acetylation (N-term):1000.00
T(+42.01)ATELPPTVPRSQTGGKTRIGINGFGRIGRLVL	16.71	3503.97	33	1.5	701.802	Acetylation (N-term)	T1:Acetylation (N-term):1000.00
T(+42.01)LSEKIHHPI	32.25	1215.66	10	3	608.84	Acetylation (N-term)	T1:Acetylation (N-term):1000.00
T(+42.01)LSEKIHHPITEQGGESDL	47.67	2132.04	19	5.4	711.691	Acetylation (N-term)	T1:Acetylation (N-term):1000.00
T(+42.01)PELLRKYRENEL	9.92	1701.9	13	0	851.96	Acetylation (N-term)	T1:Acetylation (N-term):1000.00
V(+42.01)AAPAAVKAPMSLD	30.47	1381.73	14	0.7	691.871	Acetylation (N-term)	V1:Acetylation (N-term):1000.00
V(+42.01)LTDDNSTMAPL	22.96	1317.61	12	0.8	659.814	Acetylation (N-term)	V1:Acetylation (N-term):1000.00
V(+42.01)LTDDNSTMAPLEE	13.62	1575.7	14	1.2	788.857	Acetylation (N-term)	V1:Acetylation (N-term):1000.00
A(+42.01)ATTTNHVEQQHDVVV	44.1	1789.86	16	1.3	895.938	Acetylation (Protein N-term)	A1:Acetylation (Protein N-term):1000.00
A(+42.01)DAAAKER	26.36	872.435	8	1.8	437.226	Acetylation (Protein N-term)	A1:Acetylation (Protein N-term):1000.00
A(+42.01)DAAAKERKIL	38.67	1226.7	11	1.9	409.908	Acetylation (Protein N-term)	A1:Acetylation (Protein N-term):1000.00
A(+42.01)DAAAKERKILVA	40.1	1396.8	13	1.9	466.609	Acetylation (Protein N-term)	A1:Acetylation (Protein N-term):1000.00
A(+42.01)DKAVTIRTRKFMTNRL	28.13	2062.15	17	1.9	516.545	Acetylation (Protein N-term)	A1:Acetylation (Protein N-term):1000.00
A(+42.01)ENKEEDVNLGANKYRETQPLGTAAQTDKD	56.17	3346.59	30	2.7	837.657	Acetylation (Protein N-term)	A1:Acetylation (Protein N-term):1000.00
A(+42.01)EQTEKA	12.82	817.382	7	1.7	409.699	Acetylation (Protein N-term)	A1:Acetylation (Protein N-term):1000.00
A(+42.01)GKGEGPAIG	17.71	897.456	10	1.1	449.736	Acetylation (Protein N-term)	A1:Acetylation (Protein N-term):1000.00
A(+42.01)GSGEESKKLQL	44.8	1287.67	12	1.9	644.842	Acetylation (Protein N-term)	A1:Acetylation (Protein N-term):1000.00
A(+42.01)GSGVVTVYGNGAL	18.71	1305.66	14	0.5	653.836	Acetylation (Protein N-term)	A1:Acetylation (Protein N-term):1000.00
A(+42.01)GSGVVTVYGNGALTETTKQSPFSVKVGL	21.55	2908.52	29	2.3	970.515	Acetylation (Protein N-term)	A1:Acetylation (Protein N-term):1000.00
A(+42.01)KDPVRV	11.26	825.471	7	1.8	413.743	Acetylation (Protein N-term)	A1:Acetylation (Protein N-term):1000.00
A(+42.01)KDPVRVLVTGAAGQIGY	51	1856.02	18	2.2	929.017	Acetylation (Protein N-term)	A1:Acetylation (Protein N-term):1000.00
A(+42.01)KQSVQMSK	14.71	1047.54	9	1.7	524.777	Acetylation (Protein N-term)	A1:Acetylation (Protein N-term):1000.00
A(+42.01)LILHSTNNNKNTSKA	12.56	1766.93	16	0.4	589.983	Acetylation (Protein N-term)	A1:Acetylation (Protein N-term):1000.00
A(+42.01)LILHSTNNNKNTSKALIAAE	53.62	2264.21	21	1.9	755.746	Acetylation (Protein N-term)	A1:Acetylation (Protein N-term):1000.00
A(+42.01)LPNQQTVDYPSF	10.59	1520.71	13	2.1	761.366	Acetylation (Protein N-term)	A1:Acetylation (Protein N-term):1000.00
A(+42.01)LPNQQTVDYPSFK	13.17	1648.81	14	2	825.414	Acetylation (Protein N-term)	A1:Acetylation (Protein N-term):1000.00
A(+42.01)LPNQQTVDYPSFKL	32.16	1761.89	15	0.5	881.955	Acetylation (Protein N-term)	A1:Acetylation (Protein N-term):1000.00
A(+42.01)NGKIKIGINGF	36.66	1272.72	12	0.6	637.367	Acetylation (Protein N-term)	A1:Acetylation (Protein N-term):1000.00
A(+42.01)NGKIKIGINGFGRIGRL	37.98	1925.13	18	2.1	482.291	Acetylation (Protein N-term)	A1:Acetylation (Protein N-term):1000.00
A(+42.01)NGKIKIGINGFGRIGRLVA	41.7	2095.24	20	1.8	524.818	Acetylation (Protein N-term)	A1:Acetylation (Protein N-term):1000.00
A(+42.01)NPKVFF	30.46	863.454	7	1.7	432.735	Acetylation (Protein N-term)	A1:Acetylation (Protein N-term):1000.00
A(+42.01)NPRVFF	28.27	891.46	7	1.5	446.738	Acetylation (Protein N-term)	A1:Acetylation (Protein N-term):1000.00
A(+42.01)NPRVFFD	26.48	1006.49	8	-0.1	504.251	Acetylation (Protein N-term)	A1:Acetylation (Protein N-term):1000.00
A(+42.01)SDGFRPLDEKSLVE	31.35	1703.84	15	0.5	852.926	Acetylation (Protein N-term)	A1:Acetylation (Protein N-term):1000.00
A(+42.01)SEKKLSNPMRD	18.36	1416.7	12	-2.3	709.357	Acetylation (Protein N-term)	A1:Acetylation (Protein N-term):1000.00
A(+42.01)SEKKLSNPMRDIKVQKLVL	23.19	2338.34	20	-2.5	780.452	Acetylation (Protein N-term)	A1:Acetylation (Protein N-term):1000.00
A(+42.01)SHVVGYPR	39.11	1026.52	9	2	514.271	Acetylation (Protein N-term)	A1:Acetylation (Protein N-term):1000.00
A(+42.01)SHVVGYPRMGPKRELKFAL	29.68	2297.25	20	0.2	460.457	Acetylation (Protein N-term)	A1:Acetylation (Protein N-term):1000.00
A(+42.01)SLTVPAEVPSVAE	18.45	1410.72	14	0.6	706.37	Acetylation (Protein N-term)	A1:Acetylation (Protein N-term):1000.00
A(+42.01)SLTVPAEVPSVAED	17.13	1525.75	15	1.8	763.884	Acetylation (Protein N-term)	A1:Acetylation (Protein N-term):1000.00
A(+42.01)SSKERENF	33.27	1108.51	9	-0.5	555.264	Acetylation (Protein N-term)	A1:Acetylation (Protein N-term):1000.00
A(+42.01)SSKERENFV	44.51	1207.58	10	2.3	604.8	Acetylation (Protein N-term)	A1:Acetylation (Protein N-term):1000.00
A(+42.01)SSKERENFVY	40.08	1370.65	11	1.6	686.332	Acetylation (Protein N-term)	A1:Acetylation (Protein N-term):1000.00
A(+42.01)SSKERENLV	26.23	1173.6	10	2.9	587.808	Acetylation (Protein N-term)	A1:Acetylation (Protein N-term):1000.00
A(+42.01)SSKERENLVY	35.72	1336.66	11	-0.6	669.338	Acetylation (Protein N-term)	A1:Acetylation (Protein N-term):1000.00
A(+42.01)TAATLSPADAEKLNNLKSAVAGL	18.27	2367.26	24	-1.4	790.094	Acetylation (Protein N-term)	A1:Acetylation (Protein N-term):1000.00
A(+42.01)TATTLSPADAEKLNNLKSAVAGL	13.39	2397.28	24	4.5	800.103	Acetylation (Protein N-term)	A1:Acetylation (Protein N-term):1000.00
A(+42.01)TIKSIK	28.61	801.496	7	1.8	401.756	Acetylation (Protein N-term)	A1:Acetylation (Protein N-term):1000.00
A(+42.01)TIKSIKARQIFDSRGNPTVE	55.74	2372.28	21	1.1	791.769	Acetylation (Protein N-term)	A1:Acetylation (Protein N-term):1000.00
A(+42.01)TLGGIREAGGSENS	25.01	1459.69	15	0.8	730.853	Acetylation (Protein N-term)	A1:Acetylation (Protein N-term):1000.00
A(+42.01)TLGGIREAGGSENSVE	51.9	1687.8	17	3	844.91	Acetylation (Protein N-term)	A1:Acetylation (Protein N-term):1000.00
A(+42.01)TPQISKK	23.56	913.523	8	1.4	457.77	Acetylation (Protein N-term)	A1:Acetylation (Protein N-term):1000.00
A(+42.01)TPQISKKRKFVADGVF	49.63	1933.08	17	2.3	967.549	Acetylation (Protein N-term)	A1:Acetylation (Protein N-term):1000.00
A(+42.01)TPTRIGLAGL	23.42	1110.64	11	3.1	556.329	Acetylation (Protein N-term)	A1:Acetylation (Protein N-term):1000.00
A(+42.01)TQDVRTLSTKE	29.69	1389.71	12	6.1	695.866	Acetylation (Protein N-term)	A1:Acetylation (Protein N-term):1000.00
A(+42.01)TQDVRTLSTKEAD	53.2	1575.77	14	2.1	788.896	Acetylation (Protein N-term)	A1:Acetylation (Protein N-term):1000.00
A(+42.01)TQDVRTLSTKEADIQ	39.26	1816.92	16	3.5	909.469	Acetylation (Protein N-term)	A1:Acetylation (Protein N-term):1000.00
A(+42.01)TQDVRTLSTKEADIQM	13.45	1947.96	17	5.7	974.991	Acetylation (Protein N-term)	A1:Acetylation (Protein N-term):1000.00
A(+42.01)VAFHNLNSDSGLKKLDE	51.39	1999	18	-3.1	667.339	Acetylation (Protein N-term)	A1:Acetylation (Protein N-term):1000.00
A(+42.01)VAFHNLNSDSGLKKLDEYL	34.52	2275.15	20	0.1	759.39	Acetylation (Protein N-term)	A1:Acetylation (Protein N-term):1000.00
A(+42.01)VAFHNVNSESGLKKLDD	56.97	1984.99	18	0	662.669	Acetylation (Protein N-term)	A1:Acetylation (Protein N-term):1000.00
A(+42.01)VAFHNVNSESGLKKLDDYL	46.35	2261.13	20	1.3	754.719	Acetylation (Protein N-term)	A1:Acetylation (Protein N-term):1000.00
A(+42.01)VAPTAREENVYM	25.25	1491.7	13	1.6	746.86	Acetylation (Protein N-term)	A1:Acetylation (Protein N-term):1000.00
G(+42.01)SSGDAWKLKDHPKLPK	41.53	1905.01	17	1.3	477.261	Acetylation (Protein N-term)	G1:Acetylation (Protein N-term):1000.00
G(+42.01)VNTFTHESTTTIAPTRL	50.1	1987	18	1.3	994.509	Acetylation (Protein N-term)	G1:Acetylation (Protein N-term):1000.00
M(+42.01)DAGVVAAPAPA	47.53	1110.54	12	1.4	556.277	Acetylation (Protein N-term)	M1:Acetylation (Protein N-term):1000.00
M(+42.01)DAGVVAAPAPAAAAA	19.34	1394.69	16	1.5	698.351	Acetylation (Protein N-term)	M1:Acetylation (Protein N-term):1000.00
M(+42.01)DAGVVAAPAPAAAAAAATDASKENKIHTDVML	40.11	3219.59	33	-0.1	805.905	Acetylation (Protein N-term)	M1:Acetylation (Protein N-term):1000.00
M(+42.01)DPSKYRPS	28.02	1121.52	9	1	561.767	Acetylation (Protein N-term)	M1:Acetylation (Protein N-term):1000.00
M(+42.01)DPSKYRPSSA	27.42	1279.59	11	1.8	640.802	Acetylation (Protein N-term)	M1:Acetylation (Protein N-term):1000.00
M(+42.01)DPSKYRPSSAYDTPFL	34.09	2015.93	17	1.6	1008.97	Acetylation (Protein N-term)	M1:Acetylation (Protein N-term):1000.00
M(+42.01)DPSKYRPSSAYDTPFLTT	10.35	2218.03	19	-0.9	1110.02	Acetylation (Protein N-term)	M1:Acetylation (Protein N-term):1000.00
M(+42.01)DPSKYRPSSAYDTPFLTTNAGGPVYNNVSSL	27.15	3490.64	32	1.5	1164.55	Acetylation (Protein N-term)	M1:Acetylation (Protein N-term):1000.00
M(+42.01)EHNTQIQIPR	55.12	1407.69	11	3.2	704.856	Acetylation (Protein N-term)	M1:Acetylation (Protein N-term):1000.00
M(+42.01)EKEREKQV	13.09	1217.61	9	-0.8	609.811	Acetylation (Protein N-term)	M1:Acetylation (Protein N-term):1000.00
M(+42.01)EKEREKQVYL	19.27	1493.75	11	1.5	498.926	Acetylation (Protein N-term)	M1:Acetylation (Protein N-term):1000.00
M(+42.01)EKIEHKMVAVNGLNM	39.34	1884.93	16	0.3	629.316	Acetylation (Protein N-term)	M1:Acetylation (Protein N-term):1000.00
M(+42.01)ESALKDLSTPTGGVE	17.66	1675.8	16	0.6	838.907	Acetylation (Protein N-term)	M1:Acetylation (Protein N-term):1000.00
M(+42.01)ESVTKHAIV	43.07	1155.6	10	1.8	578.806	Acetylation (Protein N-term)	M1:Acetylation (Protein N-term):1000.00
M(+42.01)IGQITSGL	28.09	960.495	9	2.3	481.256	Acetylation (Protein N-term)	M1:Acetylation (Protein N-term):1000.00
M(+42.01)IGQITSGLFGGHDDSKK	12.26	1931.94	18	-0.7	644.987	Acetylation (Protein N-term)	M1:Acetylation (Protein N-term):1000.00
M(+42.01)IGQITSGLFGGHDDSKKV	47.97	2031.01	19	2.1	678.012	Acetylation (Protein N-term)	M1:Acetylation (Protein N-term):1000.00
M(+42.01)IGQITSGLFGGHDDSKKVK	48.87	2159.1	20	1.1	720.71	Acetylation (Protein N-term)	M1:Acetylation (Protein N-term):1000.00
M(+42.01)IGQITSGLFGGHDDSKKVKGTVVM	34.32	2646.35	25	0.7	662.596	Acetylation (Protein N-term)	M1:Acetylation (Protein N-term):1000.00
M(+42.01)NIGQIMGGR	28.53	1117.54	10	3.3	559.778	Acetylation (Protein N-term)	M1:Acetylation (Protein N-term):1000.00
M(+42.01)NIGQIMGGREL	34.07	1359.66	12	2.1	680.841	Acetylation (Protein N-term)	M1:Acetylation (Protein N-term):1000.00
M(+42.01)NIGQIMGGRELFGGHDDSKKV	27.42	2430.18	22	2.1	608.553	Acetylation (Protein N-term)	M1:Acetylation (Protein N-term):1000.00
M(+42.01)NIGQIMGGRELFGGHDDSKKVK	42.42	2558.27	23	-0.1	640.576	Acetylation (Protein N-term)	M1:Acetylation (Protein N-term):1000.00
M(+42.01)NIGQIMGGRELFGGHDDSKKVKGTVVM	39.58	3045.52	28	2	762.389	Acetylation (Protein N-term)	M1:Acetylation (Protein N-term):1000.00
M(+42.01)NPEKFTHKT	13.4	1273.61	10	1.7	425.546	Acetylation (Protein N-term)	M1:Acetylation (Protein N-term):1000.00
M(+42.01)NPEKFTHKTNEAIAEAHE	15.45	2238.04	19	1.4	560.518	Acetylation (Protein N-term)	M1:Acetylation (Protein N-term):1000.00
M(+42.01)YTSKQKIHKDKDAEPSE	28.48	2176.05	18	-0.9	726.356	Acetylation (Protein N-term)	M1:Acetylation (Protein N-term):1000.00
M(+42.01)YTSKQKIHKDKDAEPSEF	31.12	2323.12	19	1.2	581.787	Acetylation (Protein N-term)	M1:Acetylation (Protein N-term):1000.00
S(+42.01)AWLGARE	15.06	930.456	8	1	466.236	Acetylation (Protein N-term)	S1:Acetylation (Protein N-term):1000.00
S(+42.01)DEEHHFESKADAGASKTYPQQAGTIR	70.41	3001.38	27	1.1	751.353	Acetylation (Protein N-term)	S1:Acetylation (Protein N-term):1000.00
S(+42.01)DEEHQFESKADAGASKTYPQQAGTIR	66.34	2992.38	27	0.7	749.103	Acetylation (Protein N-term)	S1:Acetylation (Protein N-term):1000.00
S(+42.01)DEEHQFESKADAGASKTYPQQAGTIRK	28.44	3120.47	28	2.7	625.104	Acetylation (Protein N-term)	S1:Acetylation (Protein N-term):1000.00
S(+42.01)KLQSEALRE	29.84	1201.63	10	2.8	601.824	Acetylation (Protein N-term)	S1:Acetylation (Protein N-term):1000.00
S(+42.01)KRKTREPKEETVTLGPATREGEL	29.83	2753.47	24	2.6	689.376	Acetylation (Protein N-term)	S1:Acetylation (Protein N-term):1000.00
S(+42.01)KRKTREPKEETVTLGPATREGELVF	26.95	2999.6	26	2	600.929	Acetylation (Protein N-term)	S1:Acetylation (Protein N-term):1000.00
S(+42.01)LHPEVKWAQRPDVV	52.86	1801.95	15	2.6	601.658	Acetylation (Protein N-term)	S1:Acetylation (Protein N-term):1000.00
S(+42.01)LIPRIFGDRRSSSM	13.4	1762.91	15	1.1	588.646	Acetylation (Protein N-term)	S1:Acetylation (Protein N-term):1000.00
S(+42.01)LIPRIFGDRRSTSVFDPFSID	22.92	2566.32	22	1.3	856.448	Acetylation (Protein N-term)	S1:Acetylation (Protein N-term):1000.00
S(+42.01)LIPTFFGGRRSNIFDPFSL	21.15	2312.2	20	1.3	771.74	Acetylation (Protein N-term)	S1:Acetylation (Protein N-term):1000.00
S(+42.01)LIPTFFGGRRSNIFDPFSLD	37.59	2427.22	21	1.3	1214.62	Acetylation (Protein N-term)	S1:Acetylation (Protein N-term):1000.00
S(+42.01)LKIYVDRLSQPSRA	20.94	1773.97	15	3.2	592.334	Acetylation (Protein N-term)	S1:Acetylation (Protein N-term):1000.00
S(+42.01)LKIYVDRLSQPSRAIL	20.15	2000.14	17	1.2	667.722	Acetylation (Protein N-term)	S1:Acetylation (Protein N-term):1000.00
S(+42.01)RGSGGGYDRHITIFSPEGRL	48.43	2303.14	21	0.2	576.793	Acetylation (Protein N-term)	S1:Acetylation (Protein N-term):1000.00
S(+42.01)RRYDSRTTIFSPEGRL	12.32	2082.06	17	6	521.525	Acetylation (Protein N-term)	S1:Acetylation (Protein N-term):1000.00
S(+42.01)SLKVPASVPDPY	22.52	1400.72	13	-1.1	701.366	Acetylation (Protein N-term)	S1:Acetylation (Protein N-term):1000.00
S(+42.01)SLKVPASVPDPYEDAEQ	32.01	1972.93	18	-1.6	987.469	Acetylation (Protein N-term)	S1:Acetylation (Protein N-term):1000.00
S(+42.01)SLKVPASVPDPYEDAEQLKKAFKGW	23.99	2931.5	26	-3.5	733.88	Acetylation (Protein N-term)	S1:Acetylation (Protein N-term):1000.00
S(+42.01)VVGFDFGNESGVVA	11.42	1524.71	15	0.2	763.362	Acetylation (Protein N-term)	S1:Acetylation (Protein N-term):1000.00
T(+42.01)VTLGPSVREGEL	12.69	1398.74	13	6.9	700.38	Acetylation (Protein N-term)	T1:Acetylation (Protein N-term):1000.00

## Sheet: Amidation
Peptide	-10lgP	Mass	Length	ppm	m/z	PTM	AScore
LRVQENALTGTTTKADDASEA(-.98)	24.62	2189.09	21	-7.1	1095.55	Amidation	A21:Amidation:1000.00
VEVHDKVEASDKVVTNDEDDTGKKTSVKIEA(-.98)	31	3383.71	31	2	677.75	Amidation	A31:Amidation:1000.00
VEVHDKVEASDKVVTNDEDDTGKKTSVKIEAA(-.98)	42.83	3454.74	32	-4.8	864.689	Amidation	A32:Amidation:1000.00
EWALGAQSA(-.98)	12.2	930.456	9	1	466.236	Amidation	A9:Amidation:1000.00
HIEDKLDGLTVD(-.98)	18.15	1352.69	12	-4.1	677.351	Amidation	D12:Amidation:1000.00
VGAPARVGLVAPVD(-.98)	18.4	1318.77	14	3.3	660.395	Amidation	D14:Amidation:1000.00
RLDLAGAD(-.98)	14.72	828.445	8	1.7	415.231	Amidation	D8:Amidation:1000.00
LSLGTGTNSEFDKTYTAE(-.98)	34.11	1931.91	18	0.6	966.963	Amidation	E18:Amidation:1000.00
VGRYLSGEAQHIDWSKIQTPTDE(-.98)	23.19	2628.29	23	-9.5	877.097	Amidation	E23:Amidation:1000.00
VDVVHSHASNNVTDGLNGFDIGQGSQE(-.98)	43.02	2794.29	27	-6.4	932.432	Amidation	E27:Amidation:1000.00
AAQALHEQELQQALNQPLPDDDDEAFE(-.98)	13.87	3033.39	27	-6.2	1012.13	Amidation	E27:Amidation:1000.00
KPVSKDSPE(-.98)	15.73	984.524	9	1.8	493.27	Amidation	E9:Amidation:1000.00
IGDAAKNQVAMNPINTVF(-.98)	16.7	1900.98	18	-5.9	951.493	Amidation	F18:Amidation:1000.00
DIQVKRIHEYKRQLLNIF(-.98)	18.28	2311.33	18	2.6	463.274	Amidation	F18:Amidation:1000.00
WEFGGHGRAGHDVDHFTSPEGIPGVPETNF(-.98)	15.12	3247.49	30	-3.9	650.502	Amidation	F30:Amidation:1000.00
PEVYDQDGNPLRIG(-.98)	16	1570.77	14	9.2	786.401	Amidation	G14:Amidation:1000.00
PEVYDQDGEPLRIG(-.98)	18.16	1585.77	14	6.8	793.899	Amidation	G14:Amidation:1000.00
AEALKNLGHNLENVASQEPDAALGNGGLG(-.98)	36.05	2857.43	29	-2.6	953.482	Amidation	G29:Amidation:1000.00
FGTVSKVYTPADQGVECSI(-.98)	14.59	1998.97	19	3.9	1000.5	Amidation	I19:Amidation:1000.00
AHYGVVKDDYL(-.98)	13.29	1277.64	11	-0.9	639.827	Amidation	L11:Amidation:1000.00
DIKTNKPVIFTKSDL(-.98)	48.57	1716.98	15	1.5	859.497	Amidation	L15:Amidation:1000.00
IGSSSHFGQGIFENEL(-.98)	28.95	1719.82	16	8.2	860.925	Amidation	L16:Amidation:1000.00
RYIIKNPLLGGGAVYL(-.98)	26.32	1745.04	16	-1.8	873.523	Amidation	L16:Amidation:1000.00
EAIRVGGTNHSHATKDL(-.98)	31.52	1803.93	17	-5.4	602.315	Amidation	L17:Amidation:1000.00
YQKRDSIPLGRAIAKDTGGDYENML(-.98)	53.53	2809.42	25	-0.2	703.362	Amidation	L25:Amidation:1000.00
KQIIQRNGDNILTNRSGPVNAPYTLL(-.98)	31.23	2893.59	26	-3.2	724.402	Amidation	L26:Amidation:1000.00
IRVGGTNHSHATKDLYDSIAAGNYPEWKL(-.98)	51.27	3211.62	29	-4.7	1071.54	Amidation	L29:Amidation:1000.00
EAIRVGGTNHSHATKDLYDSIAAGNYPEWKL(-.98)	28.82	3411.7	31	-3.7	683.344	Amidation	L31:Amidation:1000.00
FAEALKNLGHNLENVASQEPDAALGNGGLGRL(-.98)	17.73	3273.69	32	-6.4	819.423	Amidation	L32:Amidation:1000.00
HAAVNFGQYPYAGYLPNRPTVSRRFMPEPGTPEYEEL(-.98)	22.4	4252.06	37	-0.3	851.419	Amidation	L37:Amidation:1000.00
FRYEGDEVN(-.98)	26.43	1126.5	9	1.3	564.26	Amidation	N9:Amidation:1000.00
IRELLRTDGEGILRFPTP(-.98)	22.44	2081.17	18	-6.4	521.298	Amidation	P18:Amidation:1000.00
AREAYHARNKKSLEEDVAYHTTGDHRKLLVPLVS(-.98)	40.77	3902.07	34	-4.6	781.417	Amidation	S34:Amidation:1000.00
DTSRASIFGHSMGGHGALT(-.98)	40.87	1899.9	19	-6.6	634.303	Amidation	T19:Amidation:1000.00
GFDTHPNGEVKEV(-.98)	12.92	1426.68	13	-4	476.567	Amidation	V13:Amidation:1000.00
AKAESKVLHEKISDKAYSDDEV(-.98)	18.28	2460.25	22	-6.6	821.085	Amidation	V22:Amidation:1000.00
NRDAKSFPDTIRALKPNPKSHIQEDW(-.98)	57.55	3061.58	26	0.5	766.404	Amidation	W26:Amidation:1000.00
FNRDAKSFPDTIRALKPNPKSHIQEDW(-.98)	46.87	3208.65	27	1	803.171	Amidation	W27:Amidation:1000.00

## Sheet: Deamidation
Peptide	-10lgP	Mass	Length	ppm	m/z	PTM	AScore
AVGKVLPSLN(+.98)GKLTGMA	25	1655.93	17	1.8	552.984	Deamidation (NQ)	N10:Deamidation (NQ):1000.00
FAREMLAGVN(+.98)	24.14	1107.54	10	1	554.777	Deamidation (NQ)	N10:Deamidation (NQ):1000.00
LEGQLQEVDN(+.98)NKDAR	37.34	1728.83	15	6.1	577.287	Deamidation (NQ)	N10:Deamidation (NQ):49.79
FADTTPKTAEN(+.98)	41.39	1194.54	11	1.2	598.278	Deamidation (NQ)	N11:Deamidation (NQ):1000.00
FKIVKSSKFGYN(+.98)	28.63	1417.76	12	-0.1	709.888	Deamidation (NQ)	N12:Deamidation (NQ):1000.00
LEIGSPWEVVRN(+.98)	13.38	1398.71	12	3	700.366	Deamidation (NQ)	N12:Deamidation (NQ):1000.00
VIIMNHPGQIGN(+.98)GYAPV	25.2	1779.9	17	-1.5	890.955	Deamidation (NQ)	N12:Deamidation (NQ):22.45
ESPLPKPVLDTN(+.98)GKELNPDSSYRIISIGRGALGGD	23.41	3665.89	35	2.8	917.482	Deamidation (NQ)	N12:Deamidation (NQ):45.16
ITKDGQEEVAEN(+.98)	37.33	1332.6	12	2.2	667.311	Deamidation (NQ)	N12:Deamidation (NQ):56.47
VPIPGYKTKTTIN(+.98)	11.76	1431.8	13	-1.9	478.272	Deamidation (NQ)	N13:Deamidation (NQ):1000.00
HPIHKLLYPHFRN(+.98)TMNINA	50.25	2316.19	19	1.8	580.057	Deamidation (NQ)	N13:Deamidation (NQ):22.34
YELWPEKFQNKTN(+.98)GVTPR	59.2	2207.1	18	2	736.709	Deamidation (NQ)	N13:Deamidation (NQ):29.32
FPTSEGGLTGKGIPN(+.98)SV	24.39	1660.83	17	4	831.426	Deamidation (NQ)	N15:Deamidation (NQ):1000.00
NALTGTTTKADDASEAN(+.98)	18.25	1679.75	17	2.8	840.884	Deamidation (NQ)	N17:Deamidation (NQ):26.04
HAAVNFGQYPYSGLTSN(+.98)RPTVSRRFMPEPGTPEYA	30.05	3897.85	35	2.1	780.58	Deamidation (NQ)	N17:Deamidation (NQ):61.14
SPLPKPVLDTNGKELNPN(+.98)SS	53.06	2107.08	20	3.9	1054.55	Deamidation (NQ)	N18:Deamidation (NQ):31.67
SPLPKPVLDTNGKELNPN(+.98)SSYRIISIGRGALGGD	36.42	3535.86	34	5	708.183	Deamidation (NQ)	N18:Deamidation (NQ):32.28
ESPLPKPVLDTNGKELNPN(+.98)SSY	70.28	2399.19	22	1	1200.6	Deamidation (NQ)	N19:Deamidation (NQ):32.28
ESPLPKPVLDTNGKELNPN(+.98)SSYRII	32.91	2781.45	25	5	696.375	Deamidation (NQ)	N19:Deamidation (NQ):32.28
AN(+.98)GKIKIGINGFGRIGRL	35.72	1884.11	18	1.2	472.034	Deamidation (NQ)	N2:Deamidation (NQ):81.34
MVWEGKGVVATGRKIIGATN(+.98)PLESAAGTIRGDF	24.35	3401.78	33	8.1	851.458	Deamidation (NQ)	N20:Deamidation (NQ):1000.00
NRQLSVLHPIHKLLYPHFRN(+.98)TMNINA	57.97	3126.67	26	-0.3	626.34	Deamidation (NQ)	N20:Deamidation (NQ):47.09
AEALKNLGHNLENVASQEPDAALGN(+.98)GGLGRL	46.24	3128.59	31	-0.4	783.153	Deamidation (NQ)	N25:Deamidation (NQ):62.50
AEALKNLGHNLENVASQEPDAALGN(+.98)GGLGR	35.75	3015.5	30	0	754.883	Deamidation (NQ)	N25:Deamidation (NQ):81.34
PTN(+.98)GLQGKHSNPAY	18.35	1483.71	14	-2.7	495.575	Deamidation (NQ)	N3:Deamidation (NQ):24.24
DTN(+.98)GKKLNPNSS	24.41	1274.61	12	0.5	638.313	Deamidation (NQ)	N3:Deamidation (NQ):24.47
PTN(+.98)GLQGKHSNPAYL	25.08	1596.79	15	2.7	533.272	Deamidation (NQ)	N3:Deamidation (NQ):26.52
FILN(+.98)HHDVIIPY	29.34	1480.77	12	1.1	494.598	Deamidation (NQ)	N4:Deamidation (NQ):1000.00
FILN(+.98)HHDVIIPYL	17.64	1593.86	13	2.6	532.294	Deamidation (NQ)	N4:Deamidation (NQ):1000.00
FILN(+.98)HHDVLIPY	29.34	1480.77	12	1.1	494.598	Deamidation (NQ)	N4:Deamidation (NQ):1000.00
FILN(+.98)HHDVLIPYL	17.64	1593.86	13	2.6	532.294	Deamidation (NQ)	N4:Deamidation (NQ):1000.00
IGIN(+.98)GFGR	15.93	833.439	8	3.7	417.729	Deamidation (NQ)	N4:Deamidation (NQ):1000.00
TIKN(+.98)AVVTVPA	15.74	1112.64	11	1.4	557.33	Deamidation (NQ)	N4:Deamidation (NQ):1000.00
YIHN(+.98)SSVE	13.98	948.419	8	1.5	475.217	Deamidation (NQ)	N4:Deamidation (NQ):1000.00
FILN(+.98)HHDVIIPYLRRINTTITKTYASRTLL	21.9	3583	30	2.4	717.61	Deamidation (NQ)	N4:Deamidation (NQ):20.21
LDTN(+.98)GKELNPDSSY	28.21	1552.69	14	1.1	777.353	Deamidation (NQ)	N4:Deamidation (NQ):22.07
LQDN(+.98)GSLKPL	23.32	1084.58	10	2.7	543.297	Deamidation (NQ)	N4:Deamidation (NQ):45.01
DIKTN(+.98)KPVI	30.8	1027.59	9	-0.1	514.803	Deamidation (NQ)	N5:Deamidation (NQ):1000.00
DIKTN(+.98)KPVIF	31.5	1174.66	10	-0.7	588.337	Deamidation (NQ)	N5:Deamidation (NQ):1000.00
FLQDN(+.98)GSLKPL	18.79	1231.64	11	1.6	616.831	Deamidation (NQ)	N5:Deamidation (NQ):20.41
AVLGGN(+.98)TSPSAADLKKILASVGAEADDDRIEL	14.61	3196.65	32	6.9	800.174	Deamidation (NQ)	N6:Deamidation (NQ):1000.00
VLPSLN(+.98)GKLTGMA	19	1300.71	13	2.2	651.362	Deamidation (NQ)	N6:Deamidation (NQ):1000.00
FVTHTSN(+.98)GDKYE	15.39	1397.61	12	1.6	466.878	Deamidation (NQ)	N7:Deamidation (NQ):1000.00
FVTHTSN(+.98)GDKYEF	18.62	1544.68	13	2.5	515.901	Deamidation (NQ)	N7:Deamidation (NQ):1000.00
TVFGIRN(+.98)PEDI	22.69	1260.63	11	1.6	631.326	Deamidation (NQ)	N7:Deamidation (NQ):1000.00
ITTPNEN(+.98)NRPFAAA	36.18	1515.73	14	0.3	758.873	Deamidation (NQ)	N7:Deamidation (NQ):32.28
LSLGTGTN(+.98)SEFDKTYTAE	12.29	1933.88	18	10	967.957	Deamidation (NQ)	N8:Deamidation (NQ):1000.00
VYLGKSPN(+.98)	23.39	877.455	8	1.8	439.735	Deamidation (NQ)	N8:Deamidation (NQ):1000.00
SVQGDPTN(+.98)GLQGKHSNPA	22.78	1806.85	18	3.7	603.293	Deamidation (NQ)	N8:Deamidation (NQ):22.34
NIGGNFKN(+.98)GYPR	30.18	1336.65	12	1.5	446.559	Deamidation (NQ)	N8:Deamidation (NQ):47.09
NIGGNFKN(+.98)GYPRL	27.48	1449.74	13	2.3	484.254	Deamidation (NQ)	N8:Deamidation (NQ):47.09
SSVQGDPTN(+.98)GLQGKHSNPA	17.79	1893.88	19	7.4	632.306	Deamidation (NQ)	N9:Deamidation (NQ):22.45
IHIISNPVN(+.98)STVPIAAE	24.25	1774.95	17	8.5	888.488	Deamidation (NQ)	N9:Deamidation (NQ):47.09
Q(+.98)ARHSQNNYLRVQE	25.8	1742.84	14	0.5	872.43	Deamidation (NQ)	Q1:Deamidation (NQ):39.44
Q(+.98)EKLGETRVHQALTE	54.83	1738.88	15	1.4	870.451	Deamidation (NQ)	Q1:Deamidation (NQ):60.40
Q(+.98)EVDNNKDARL	39.11	1301.62	11	1	651.818	Deamidation (NQ)	Q1:Deamidation (NQ):61.69
SSIKSLDYKQ(+.98)MLL	39.79	1525.81	13	2	509.61	Deamidation (NQ)	Q10:Deamidation (NQ):1000.00
TKSNLAESPQ(+.98)L	24.46	1187.6	11	1.3	594.81	Deamidation (NQ)	Q10:Deamidation (NQ):45.03
SEKEESVKKEPETQ(+.98)LAPRKTKASS	14.26	2687.4	24	9.7	672.863	Deamidation (NQ)	Q14:Deamidation (NQ):1000.00
AEALKNLGHNLENVASQ(+.98)EPDAALGNGGLGRL	57.16	3128.59	31	7.7	783.159	Deamidation (NQ)	Q17:Deamidation (NQ):38.03
LSLGTGTNSEFDKTYTAQ(+.98)EAAKWGPLRWML	26.09	3371.65	30	2.1	843.921	Deamidation (NQ)	Q18:Deamidation (NQ):29.98
FAEALKNLGHNLENVASQ(+.98)EPDAALGNGGLGRL	46.83	3275.65	32	8.1	819.927	Deamidation (NQ)	Q18:Deamidation (NQ):42.68
KQ(+.98)DDEVTVKLEN(+.98)AAL	11.21	1673.84	15	2.4	558.954	Deamidation (NQ)	Q2:Deamidation (NQ):1000.00;N12:Deamidation (NQ):1000.00
ALVNKASGLALKHSVGASHPVQ(+.98)LTPYKPDVL	39.85	3210.78	31	6.3	803.706	Deamidation (NQ)	Q22:Deamidation (NQ):20.41
ITTPNENNRPFAAAKDIVPFYFQ(+.98)	16.04	2653.32	23	0.2	885.447	Deamidation (NQ)	Q23:Deamidation (NQ):24.34
LSLPHPDGDQFGVTSKVYTPTDQ(+.98)GVESSIWQLAKA	39.45	3771.86	35	2.5	943.975	Deamidation (NQ)	Q23:Deamidation (NQ):32.94
AVRSVHMEGLTYGASKLVPVGYGIKKLQ(+.98)IML	18.19	3358.85	31	7.6	672.783	Deamidation (NQ)	Q28:Deamidation (NQ):1000.00
LVQ(+.98)VGEKLLKKPVSKDSPETYEEALK	37	2928.61	26	8.9	733.165	Deamidation (NQ)	Q3:Deamidation (NQ):1000.00
VFQ(+.98)ARHSQNNYL	36.74	1476.71	12	0.8	493.245	Deamidation (NQ)	Q3:Deamidation (NQ):38.32
FATAQ(+.98)SVRDSLL	13.8	1307.67	12	8.3	654.849	Deamidation (NQ)	Q5:Deamidation (NQ):1000.00
IYLGQ(+.98)RESPEWTKDKEPL	13.03	2189.1	18	4	730.71	Deamidation (NQ)	Q5:Deamidation (NQ):1000.00
TRLAQ(+.98)ED	10.51	832.393	7	1.7	417.204	Deamidation (NQ)	Q5:Deamidation (NQ):1000.00
VVLGQ(+.98)YEGYKDDPTVPNNSNTPTF	19.67	2655.23	24	6.9	886.091	Deamidation (NQ)	Q5:Deamidation (NQ):27.62
GEKPVQ(+.98)PAAPAPA	12.71	1232.64	13	2.8	411.888	Deamidation (NQ)	Q6:Deamidation (NQ):1000.00
KAPKIQ(+.98)RLVTPL	12.07	1363.86	12	1.3	455.626	Deamidation (NQ)	Q6:Deamidation (NQ):1000.00
THRAGQ(+.98)GAF	10.89	944.446	9	5	473.233	Deamidation (NQ)	Q6:Deamidation (NQ):1000.00
FDKTHTAQ(+.98)ETA	28.39	1248.56	11	-0.6	625.288	Deamidation (NQ)	Q8:Deamidation (NQ):1000.00
HAAVNFGQ(+.98)YPYAGYLPNRPTVS	33.36	2422.17	22	-5.5	808.393	Deamidation (NQ)	Q8:Deamidation (NQ):22.45
HAAVNFGQ(+.98)YPYAGYLPNRATVSRRFMPEPGTPEY	32.52	3856.84	34	5.6	772.38	Deamidation (NQ)	Q8:Deamidation (NQ):27.02
LPFSSDDQ(+.98)FCLKVGVVHQNGKRRLAL	14.02	2927.54	26	1.6	732.894	Deamidation (NQ)	Q8:Deamidation (NQ):74.64
TVHAMTATQ(+.98)KTVDGPSMKDWRGGRAASF	55.61	3006.44	28	6	752.623	Deamidation (NQ)	Q9:Deamidation (NQ):1000.00
YEGGIKLPQ(+.98)GPL	44	1271.68	12	1.1	636.846	Deamidation (NQ)	Q9:Deamidation (NQ):1000.00
YEGGIKLPQ(+.98)GPLF	39.18	1418.74	13	-1	710.379	Deamidation (NQ)	Q9:Deamidation (NQ):1000.00

## Sheet: methylation & trimethylation
Peptide	-10lgP	Mass	Length	ppm	m/z	PTM	AScore
AYNKINKSSHGKEFPVTAFV(+14.02)	15.82	2250.18	20	1.1	451.044	Methylation(C-term)	V20:Methylation(C-term):1000.00
DIGRNVIHGSDAV(+14.02)	18.37	1365.7	13	2.4	456.242	Methylation(C-term)	V13:Methylation(C-term):1000.00
DIIKAAEV(+14.02)	12.73	871.501	8	1.3	436.759	Methylation(C-term)	V8:Methylation(C-term):1000.00
EDIGLEDEDTIAV(+14.02)	8.08	1431.66	13	2.5	716.84	Methylation(C-term)	V13:Methylation(C-term):1000.00
IKNSATLAGP(+14.02)	11.75	984.56	10	1.1	493.288	Methylation(C-term)	P10:Methylation(C-term):1000.00
ITTPNENNRPFAAA(+14.02)	21.56	1528.76	14	0.4	765.389	Methylation(C-term)	A14:Methylation(C-term):1000.00
KEKLGETKLHETLTNVV(+14.02)	10.68	1952.09	17	0.9	651.706	Methylation(C-term)	V17:Methylation(C-term):1000.00
KELDRELTHDFEKLV(+14.02)	13.32	1884.99	15	-0.2	472.256	Methylation(C-term)	V15:Methylation(C-term):1000.00
KIGGIGTVPVGRVETGVIKPGMV(+14.02)	32.98	2277.32	23	0.3	570.338	Methylation(C-term)	V23:Methylation(C-term):1000.00
KTDLVVRGMKNV(+14.02)	7.94	1372.79	12	2	458.603	Methylation(C-term)	V12:Methylation(C-term):1000.00
LSIIDPGDSDIIKSIPGDQ(+14.02)	12.98	1996.04	19	1.3	999.027	Methylation(C-term)	Q19:Methylation(C-term):1000.00
LSIIDPGDSDIIKSLPGDQ(+14.02)	12.98	1996.04	19	1.3	999.027	Methylation(C-term)	Q19:Methylation(C-term):1000.00
SIDGGGIRGIIPG(+14.02)	8.46	1224.68	13	-3.1	613.347	Methylation(C-term)	G13:Methylation(C-term):1000.00
TLRGDGTGKREAWDRIYDYDV(+14.02)	12.6	2499.21	21	0.1	500.85	Methylation(C-term)	V21:Methylation(C-term):1000.00
YKIGGIGTVPVGRVETGVIKPGMV(+14.02)	27.99	2440.39	24	1	611.105	Methylation(C-term)	V24:Methylation(C-term):1000.00
DQINEPK(+14.02)R(+14.02)PTDKPLRLPLQD	12.85	2400.31	20	-0.2	601.085	Methylation(KR)	K7:Methylation(KR):30.64;R8:Methylation(KR):33.81
ELSGIPPAPR(+14.02)GVPQIT	12.29	1644.92	16	0.4	823.467	Methylation(KR)	R10:Methylation(KR):1000.00
VDLER(+14.02)IS	8.28	844.465	7	1.3	423.24	Methylation(KR)	R5:Methylation(KR):1000.00
VFTGAPGK(+14.02)YVEL	16.14	1293.7	12	2.2	647.857	Methylation(KR)	K8:Methylation(KR):1000.00
GSDHVDLK(+14.02)AAAAA(+14.02)	8.42	1252.64	13	1.7	418.555	Methylation(KR); Methylation(C-term)	K8:Methylation(KR):1000.00;A13:Methylation(C-term):1000.00
ITTPNENNR(+14.02)PFAA(+14.02)	12.49	1471.74	13	1.5	736.879	Methylation(KR); Methylation(C-term)	R9:Methylation(KR):1000.00;A13:Methylation(C-term):1000.00
VFTGAPGK(+14.02)Y(+14.02)	11.51	966.518	9	1.6	484.267	Methylation(KR); Methylation(C-term)	K8:Methylation(KR):1000.00;Y9:Methylation(C-term):1000.00
D(+14.02)VYVPRDERFGHL	15.84	1615.81	13	0.1	539.611	Methylation(others)	D1:Methylation(others):28.13
FNLVD(+14.02)GGVAT	12.12	1005.51	10	2.1	503.765	Methylation(others)	D5:Methylation(others):22.07
H(+14.02)VLAAAGEVHL	11.57	1129.62	11	0.2	565.82	Methylation(others)	H1:Methylation(others):26.14
KEVEDAD(+14.02)GKVIL	27.67	1328.72	12	1	665.367	Methylation(others)	D7:Methylation(others):20.41
KGTVELPGT(+14.02)N	10.26	1028.55	10	1.5	515.283	Methylation(others)	T9:Methylation(others):27.42
KLGAS(+14.02)LESIANGVPLE	9.92	1610.89	16	1.3	806.452	Methylation(others)	S5:Methylation(others):47.09
PIVRD(+14.02)QPA	12.24	908.508	8	1.2	455.262	Methylation(others)	D5:Methylation(others):1000.00
S(+14.02)SNSVSPAHQLGL	22.26	1309.66	13	0.9	655.839	Methylation(others)	S1:Methylation(others):20.92
S(+14.02)SSAAVATKPSGGL	33.28	1245.66	14	0.6	623.836	Methylation(others)	S1:Methylation(others):23.10
SVQVSDVKNVIIWGNHSSSQYPDVNHATVTTPAGD(+14.02)KPVRE	14.84	4345.17	40	6.2	870.047	Methylation(others)	D35:Methylation(others):23.70
TVKNAVVT(+14.02)VPA	7.92	1111.66	11	3.8	556.839	Methylation(others)	T8:Methylation(others):20.80
VIIWGNHSSSQYPDVNHATVTTPAGD(+14.02)KPVRE	43.59	3388.68	31	-0.9	678.743	Methylation(others)	D26:Methylation(others):23.70
VVE(+14.02)GDGGAGSIKQMNF	27.48	1621.78	16	0.4	811.896	Methylation(others)	E3:Methylation(others):26.31
KLTTEIGE(+14.02)QV(+14.02)	9.84	1144.63	10	1.3	573.325	Methylation(others); Methylation(C-term)	E8:Methylation(others):28.36;V10:Methylation(C-term):1000.00
VVEGDGGAGS(+14.02)IK(+14.02)QMN	15.45	1488.72	15	2.2	745.371	Methylation(others); Methylation(KR)	S10:Methylation(others):20.54;K12:Methylation(KR):1000.00
VVEGDGGAGS(+14.02)IK(+14.02)QMNF	10.83	1635.79	16	2.5	818.906	Methylation(others); Methylation(KR)	S10:Methylation(others):22.07;K12:Methylation(KR):1000.00
DQLNEPK(+42.05)RPSDKPLRLPLQD	19.08	2400.31	20	-0.2	601.085	Trimethylation	K7:Trimethylation:1000.00
GYNPDK(+42.05)IPFVPI	17.27	1400.77	12	0.9	701.393	Trimethylation	K6:Trimethylation:1000.00
ITTPNENNR(+42.05)PFA	10.04	1414.72	12	-0.1	708.367	Trimethylation	R9:Trimethylation:1000.00
ITTPNENNR(+42.05)PFAA	13.75	1485.76	13	0.9	743.887	Trimethylation	R9:Trimethylation:1000.00
ITTPNENNR(+42.05)PFAAA	9.15	1556.79	14	1	779.405	Trimethylation	R9:Trimethylation:1000.00
IVKEVSSYLKKVGYNPDK(+42.05)IPFVPISGFEGDNM	42.97	3611.89	32	2.1	903.983	Trimethylation	K18:Trimethylation:20.76
KKVGYNPDK(+42.05)IPFVPI	32.43	1756.03	15	1.4	879.023	Trimethylation	K9:Trimethylation:93.60
KVGYNPDK(+42.05)IPFVPI	31.06	1627.93	14	0	814.974	Trimethylation	K8:Trimethylation:45.25
LK(+42.05)NGDAGM	14.51	846.427	8	1.8	424.221	Trimethylation	K2:Trimethylation:1000.00
LKKVGYNPDK(+42.05)IPFVPISG	35.63	2013.17	18	1.1	672.063	Trimethylation	K10:Trimethylation:20.87
LKKVGYNPDK(+42.05)IPFVPISGF	42.64	2160.23	19	2.1	541.067	Trimethylation	K10:Trimethylation:20.85
LKKVGYNPDK(+42.05)IPFVPISGFEGDNM	38.4	2706.41	24	1.6	903.145	Trimethylation	K10:Trimethylation:20.76
MICPFSSEDQFCSK(+42.05)VGVVHQNGKRRLAL	22.01	3190.62	28	0.1	639.131	Trimethylation	K14:Trimethylation:77.76
NALTGTTTK(+42.05)ADDASEANMELS	14.2	2181.01	21	0	1091.51	Trimethylation	K9:Trimethylation:1000.00
NVAVK(+42.05)DLK	15.17	927.575	8	2.3	464.796	Trimethylation	K5:Trimethylation:38.16
NVKNVAVK(+42.05)DLK	25.15	1268.78	11	0.8	635.399	Trimethylation	K8:Trimethylation:22.34
NVKNVAVK(+42.05)DLKRGF	38.21	1628.97	14	1.8	408.251	Trimethylation	K8:Trimethylation:28.36
SSYLKKVGYNPDK(+42.05)IPFVPI	21.65	2206.24	19	2.6	736.423	Trimethylation	K13:Trimethylation:24.34
VGYNPDK(+42.05)IPFVPI	17.34	1499.84	13	1.4	750.928	Trimethylation	K7:Trimethylation:1000.00
VVIGHVDSGKSTTTGHLIYKLGGIDK(+42.05)	58.17	2736.52	26	1.1	548.311	Trimethylation	K26:Trimethylation:36.87
YLKKVGYNPDK(+42.05)IPFVPI	21.82	2032.18	17	0.5	509.051	Trimethylation	K11:Trimethylation:28.14
YLKKVGYNPDK(+42.05)IPFVPISG	40.91	2176.23	19	0.8	545.065	Trimethylation	K11:Trimethylation:34.75
YLKKVGYNPDK(+42.05)IPFVPISGF	42.18	2323.3	20	-0.3	775.44	Trimethylation	K11:Trimethylation:38.98
YLKKVGYNPDK(+42.05)IPFVPISGFEGDNM	54.35	2869.47	25	-0.5	957.498	Trimethylation	K11:Trimethylation:24.34

## Sheet: Oxidation
Peptide	-10lgP	Mass	Length	ppm	m/z	PTM	AScore
M(+15.99)GNEFGHPEW	46.25	1218.48	10	3.1	610.247	Oxidation (M)	M1:Oxidation (M):1000.00
M(+15.99)GNEFGHPEWI	31.35	1331.56	11	0.7	666.788	Oxidation (M)	M1:Oxidation (M):1000.00
M(+15.99)IERSTNLD	19.47	1093.51	9	3.4	547.763	Oxidation (M)	M1:Oxidation (M):1000.00
M(+15.99)ITTPNENNRPFAA	48.65	1590.75	14	3	796.383	Oxidation (M)	M1:Oxidation (M):1000.00
M(+15.99)ITTPNENNRPFAAAKDIVPFY	20.59	2524.24	22	0	842.421	Oxidation (M)	M1:Oxidation (M):1000.00
M(+15.99)LRPADGNETAGA	33.28	1317.6	13	1.6	659.807	Oxidation (M)	M1:Oxidation (M):1000.00
M(+15.99)NKNVLD	13.23	848.406	7	1.7	425.211	Oxidation (M)	M1:Oxidation (M):1000.00
M(+15.99)NKNVLDF	24.86	995.475	8	-0.7	498.744	Oxidation (M)	M1:Oxidation (M):1000.00
M(+15.99)QKLLPR	33.57	900.521	7	1.2	451.269	Oxidation (M)	M1:Oxidation (M):1000.00
M(+15.99)QKLLPRHVEIIEA	31.42	1691.94	14	0.7	564.987	Oxidation (M)	M1:Oxidation (M):1000.00
M(+15.99)SAVVYKD	42.32	927.437	8	0.9	464.726	Oxidation (M)	M1:Oxidation (M):1000.00
M(+15.99)TLPFSSDDQFCLKVGVVHQNGKRRLAL	18.84	3174.64	28	4.4	635.939	Oxidation (M)	M1:Oxidation (M):1000.00
M(+15.99)VPITPH	17.97	809.411	7	1.7	405.713	Oxidation (M)	M1:Oxidation (M):1000.00
AAKWGPLRWM(+15.99)	30.18	1230.63	10	2.7	411.219	Oxidation (M)	M10:Oxidation (M):1000.00
AAKWGPLRWM(+15.99)L	45.68	1343.72	11	0.9	448.913	Oxidation (M)	M10:Oxidation (M):1000.00
AAKWGPLRWM(+15.99)LA	20.38	1414.75	12	2	472.593	Oxidation (M)	M10:Oxidation (M):1000.00
AKSPELDAKM(+15.99)	36.96	1104.55	10	0.6	553.282	Oxidation (M)	M10:Oxidation (M):1000.00
ASGKQIVSSM(+15.99)DDDNKVVV	36.17	1906.93	18	1.2	636.652	Oxidation (M)	M10:Oxidation (M):1000.00
EFLEGQLQKM(+15.99)DNNADAR	20.07	1993.92	17	6	665.65	Oxidation (M)	M10:Oxidation (M):1000.00
INVQLPFTPM(+15.99)VYPAGPVVF	30.23	2104.11	19	3.3	1053.06	Oxidation (M)	M10:Oxidation (M):1000.00
IVNNARGAIM(+15.99)DTQA	55.55	1488.74	14	2	745.376	Oxidation (M)	M10:Oxidation (M):1000.00
KADDASEANM(+15.99)EL	24.76	1308.55	12	3.5	655.285	Oxidation (M)	M10:Oxidation (M):1000.00
KLVVQVTPSM(+15.99)G	42.41	1173.64	11	5.8	587.832	Oxidation (M)	M10:Oxidation (M):1000.00
LLYPHFRDTM(+15.99)	19.02	1307.63	10	1.4	436.886	Oxidation (M)	M10:Oxidation (M):1000.00
LLYPHFRDTM(+15.99)NI	23.46	1534.76	12	-0.3	768.387	Oxidation (M)	M10:Oxidation (M):1000.00
NALTGTTTEM(+15.99)D	15.9	1168.49	11	1.7	585.254	Oxidation (M)	M10:Oxidation (M):1000.00
NALTGTTTEM(+15.99)DDASE	34.17	1570.63	15	1	786.323	Oxidation (M)	M10:Oxidation (M):1000.00
NALTGTTTEM(+15.99)DDASEA	32.17	1641.67	16	1.2	821.842	Oxidation (M)	M10:Oxidation (M):1000.00
NALTGTTTEM(+15.99)DDASEAN	51.5	1755.71	17	1.7	878.864	Oxidation (M)	M10:Oxidation (M):1000.00
TQKTVDGPSM(+15.99)KDWR	28	1663.8	14	0.3	555.607	Oxidation (M)	M10:Oxidation (M):1000.00
NALTGTTTEM(+15.99)DDASEANM	39.39	1886.75	18	0.6	944.383	Oxidation (M)	M10:Oxidation (M):24.34
ASIKSLNYKQM(+15.99)LL	65.51	1523.84	13	2.2	762.928	Oxidation (M)	M11:Oxidation (M):1000.00
ASIRSLNYKKM(+15.99)LL	53.47	1551.88	13	1.4	518.302	Oxidation (M)	M11:Oxidation (M):1000.00
AYRDQKRWTTM(+15.99)SIL	14.17	1783.9	14	0.5	595.642	Oxidation (M)	M11:Oxidation (M):1000.00
DWDPKGKQGPM(+15.99)TPLPDL	18.58	1909.92	17	1.8	637.65	Oxidation (M)	M11:Oxidation (M):1000.00
EAAKWGPLRWM(+15.99)	38.31	1359.68	11	-0.6	454.232	Oxidation (M)	M11:Oxidation (M):1000.00
EAAKWGPLRWM(+15.99)L	55.48	1472.76	12	0.4	737.388	Oxidation (M)	M11:Oxidation (M):1000.00
FGPKYDGKYLM(+15.99)	28	1333.64	11	0.7	445.553	Oxidation (M)	M11:Oxidation (M):1000.00
KALTAAIPLEM(+15.99)	16.98	1172.65	11	-5	587.328	Oxidation (M)	M11:Oxidation (M):1000.00
NTPLTEKTKGM(+15.99)FDKER	18.74	1909.96	16	2.3	637.661	Oxidation (M)	M11:Oxidation (M):1000.00
SSIKSLDYKQM(+15.99)L	69.76	1427.73	12	1.9	714.875	Oxidation (M)	M11:Oxidation (M):1000.00
SSIKSLDYKQM(+15.99)LL	63.11	1540.82	13	1.6	771.417	Oxidation (M)	M11:Oxidation (M):1000.00
VTTTGNKDIIM(+15.99)	39.69	1207.61	11	2	604.814	Oxidation (M)	M11:Oxidation (M):1000.00
DTSRASIFGHSM(+15.99)GGHGALT	63.06	1916.88	19	0.5	639.967	Oxidation (M)	M12:Oxidation (M):1000.00
GRVETGVIKPGM(+15.99)	34.51	1258.67	12	2.8	630.344	Oxidation (M)	M12:Oxidation (M):1000.00
HKLLYPHFRDTM(+15.99)NI	34.52	1799.91	14	1.5	450.986	Oxidation (M)	M12:Oxidation (M):1000.00
LRYHSTKSGDEM(+15.99)TSLKD	81.33	1982.94	17	0.3	661.986	Oxidation (M)	M12:Oxidation (M):1000.00
VVISAPSKDAPM(+15.99)	25.57	1229.63	12	3	615.825	Oxidation (M)	M12:Oxidation (M):1000.00
AIAKDTGGDYENM(+15.99)	42.39	1399.59	13	-0.5	700.803	Oxidation (M)	M13:Oxidation (M):1000.00
AIAKDTGGDYENM(+15.99)L	26.99	1512.68	14	1.5	757.347	Oxidation (M)	M13:Oxidation (M):1000.00
AKNPLDLLPPSKM(+15.99)	21.66	1438.79	13	2.1	480.603	Oxidation (M)	M13:Oxidation (M):1000.00
KVVISAPSKDAPM(+15.99)	66.84	1357.73	13	1.9	679.872	Oxidation (M)	M13:Oxidation (M):1000.00
YVPRDERFGHLKM(+15.99)SDFL	24.55	2125.04	17	1.1	426.016	Oxidation (M)	M13:Oxidation (M):1000.00
DLTIGGAPAGRVVM(+15.99)E	12.09	1500.76	15	9.7	751.395	Oxidation (M)	M14:Oxidation (M):1000.00
DLTIGGAPAGRVVM(+15.99)EL	23.94	1613.84	16	1.1	807.931	Oxidation (M)	M14:Oxidation (M):1000.00
LKEKTGYSVVPDAM(+15.99)	59.36	1552.78	14	1.4	777.399	Oxidation (M)	M14:Oxidation (M):1000.00
LKEKTGYSVVPDAM(+15.99)F	62.41	1699.85	15	1.5	850.933	Oxidation (M)	M14:Oxidation (M):1000.00
LRKLKKVKKSNGQM(+15.99)LAINE	44.54	2213.3	19	0.9	554.334	Oxidation (M)	M14:Oxidation (M):1000.00
RVQENALTGTTTEM(+15.99)	59.24	1565.74	14	0.4	783.875	Oxidation (M)	M14:Oxidation (M):1000.00
RVQENALTGTTTEM(+15.99)D	77.1	1680.76	15	0.3	841.389	Oxidation (M)	M14:Oxidation (M):1000.00
RVQENALTGTTTEM(+15.99)DDASE	76.85	2082.9	19	1.6	1042.46	Oxidation (M)	M14:Oxidation (M):1000.00
RVQENALTGTTTEM(+15.99)DDASEA	71.35	2153.94	20	0.6	1077.98	Oxidation (M)	M14:Oxidation (M):1000.00
RVQENALTGTTTEM(+15.99)DDASEAN	74.07	2267.98	21	0	1135	Oxidation (M)	M14:Oxidation (M):1000.00
VTVRPEGHYEEGEM(+15.99)QL	52.9	1888.86	16	3.5	630.63	Oxidation (M)	M14:Oxidation (M):1000.00
VVEGDGGAGSIKQM(+15.99)	55.04	1362.64	14	4.3	682.333	Oxidation (M)	M14:Oxidation (M):1000.00
VVEGDGGAGSIKQM(+15.99)N	66.04	1476.69	15	3	739.353	Oxidation (M)	M14:Oxidation (M):1000.00
VVEGDGGAGSIKQM(+15.99)NF	72.14	1623.76	16	1.2	812.886	Oxidation (M)	M14:Oxidation (M):1000.00
VVVIPAGVPRKPGM(+15.99)TRDDL	24	2035.12	19	1	509.789	Oxidation (M)	M14:Oxidation (M):1000.00
DIYVPRDERFGHLKM(+15.99)SDF	41.33	2240.07	18	0.5	747.697	Oxidation (M)	M15:Oxidation (M):1000.00
DVIGGTSTGGLLTAM(+15.99)	24.45	1407.69	15	1.9	704.854	Oxidation (M)	M15:Oxidation (M):1000.00
FDLTIGGAPAGRVVM(+15.99)EL	17.95	1760.91	17	3.2	881.467	Oxidation (M)	M15:Oxidation (M):1000.00
HIEDKLDGLTVDEAM(+15.99)NNNK	87.39	2171.02	19	2.3	1086.52	Oxidation (M)	M15:Oxidation (M):1000.00
HIEDKLDGLTVDEAM(+15.99)NNNKL	92.43	2284.1	20	0.3	1143.06	Oxidation (M)	M15:Oxidation (M):1000.00
HPIHKLLYPHFRDTM(+15.99)NINA	55.68	2332.19	19	1.5	584.056	Oxidation (M)	M15:Oxidation (M):1000.00
TKSNLAKSPELDAKM(+15.99)	70.99	1647.85	15	2	824.934	Oxidation (M)	M15:Oxidation (M):1000.00
VEKTTSGREYKVKDM(+15.99)SQADFGRL	28.21	2660.32	23	1	666.089	Oxidation (M)	M15:Oxidation (M):1000.00
VRKSESDYGDVVRVM(+15.99)TGVY	46.26	2175.06	19	1.8	726.03	Oxidation (M)	M15:Oxidation (M):1000.00
VVFEPFDEVNKDEFM(+15.99)VPITPH	36.61	2504.19	21	1.5	835.74	Oxidation (M)	M15:Oxidation (M):1000.00
VVFEPFDEVNKDEFM(+15.99)VPITPHTSL	24.85	2805.36	24	0.3	936.127	Oxidation (M)	M15:Oxidation (M):1000.00
AVGKVLPSLNGKLTGM(+15.99)A	50.3	1670.94	17	2.1	557.988	Oxidation (M)	M16:Oxidation (M):1000.00
EVGHGDKKNEPWWPEM(+15.99)KTPQE	22.79	2537.16	21	-0.4	635.298	Oxidation (M)	M16:Oxidation (M):1000.00
EVGHGDKKNEPWWPEM(+15.99)KTPQEL	23.06	2650.25	22	3.4	663.572	Oxidation (M)	M16:Oxidation (M):1000.00
FDVIGGTSTGGLLTAM(+15.99)	25.83	1554.76	16	1.4	778.388	Oxidation (M)	M16:Oxidation (M):1000.00
FGGHDDSKKVKGTVVM(+15.99)	34.57	1719.86	16	2.4	574.296	Oxidation (M)	M16:Oxidation (M):1000.00
TGVVFEPFDEVNKDEFM(+15.99)VPITPH	20.05	2662.26	23	1.8	888.43	Oxidation (M)	M17:Oxidation (M):1000.00
VVTGGKVGNENDIFKIM(+15.99)KT	37.26	2065.09	19	0.4	517.279	Oxidation (M)	M17:Oxidation (M):1000.00
DKTYTAEEAAKWGPLRWM(+15.99)L	25.9	2281.12	19	-1.1	571.287	Oxidation (M)	M18:Oxidation (M):1000.00
DKTYTAQEAAKWGPLRWM(+15.99)L	73.39	2280.14	19	2.8	1141.08	Oxidation (M)	M18:Oxidation (M):1000.00
DKTYTAQEAAKWGPLRWM(+15.99)LA	24.97	2351.17	20	1.9	784.733	Oxidation (M)	M18:Oxidation (M):1000.00
KVIPAGSGGGGKKAFTGM(+15.99)	27.18	1677.89	18	3.5	560.305	Oxidation (M)	M18:Oxidation (M):1000.00
NALTGTTTKADDASEANM(+15.99)EL	63.95	2067.93	20	0.4	1034.97	Oxidation (M)	M18:Oxidation (M):1000.00
NALTGTTTKADDASEANM(+15.99)ELL	52.17	2181.01	21	0	1091.51	Oxidation (M)	M18:Oxidation (M):1000.00
VVTFGPTGLTTEVKSVEM(+15.99)HHEALL	17.05	2610.34	24	4.9	653.595	Oxidation (M)	M18:Oxidation (M):1000.00
AM(+15.99)ITTPNENNRPFAAAKDIVPFY	21.56	2595.28	23	1.7	866.102	Oxidation (M)	M2:Oxidation (M):1000.00
FM(+15.99)PEPGTPEY	29.69	1182.49	10	1.7	592.253	Oxidation (M)	M2:Oxidation (M):1000.00
FM(+15.99)VGFAPLTSRGSQQ	19.13	1640.8	15	-0.4	821.406	Oxidation (M)	M2:Oxidation (M):1000.00
FM(+15.99)VPITPH	32.91	956.479	8	0.9	479.247	Oxidation (M)	M2:Oxidation (M):1000.00
HM(+15.99)SIPQFLGEGTPVVF	53.54	1773.88	16	0.7	887.946	Oxidation (M)	M2:Oxidation (M):1000.00
IM(+15.99)QLLRDNLTL	39.06	1344.74	11	0.1	673.379	Oxidation (M)	M2:Oxidation (M):1000.00
LM(+15.99)LANNLIHKIFPDATV	21.57	1925.04	17	1.5	642.69	Oxidation (M)	M2:Oxidation (M):1000.00
VM(+15.99)KSIVPVVM	42.93	1117.62	10	0.7	559.82	Oxidation (M)	M2:Oxidation (M):71.07
IGGIGTVPVGRVETGVIKPGM(+15.99)	44.85	2052.14	21	2.3	685.056	Oxidation (M)	M21:Oxidation (M):1000.00
KIGGIGTVPVGRVETGVIKPGM(+15.99)	38.94	2180.24	22	2	546.067	Oxidation (M)	M22:Oxidation (M):1000.00
NRQLSVLHPIHKLLYPHFRDTM(+15.99)NINA	60.05	3142.66	26	2.9	786.675	Oxidation (M)	M22:Oxidation (M):1000.00
RVQENALTGTTTKADDASEANM(+15.99)EL	77.59	2580.2	24	3.3	861.076	Oxidation (M)	M22:Oxidation (M):1000.00
YKIGGIGTVPVGRVETGVIKPGM(+15.99)	37.71	2343.3	23	0.6	586.832	Oxidation (M)	M23:Oxidation (M):1000.00
YKIGGIGTVPVGRVETGVIKPGM(+15.99)VVTFGPTGLTTE	27.42	3545.92	35	-1	887.486	Oxidation (M)	M23:Oxidation (M):1000.00
VYKIGGIGTVPVGRVETGVIKPGM(+15.99)VV	27.68	2640.5	26	1.7	661.134	Oxidation (M)	M24:Oxidation (M):1000.00
YQKRDSIPLGRAIAKDTGGDYENM(+15.99)L	13.75	2826.4	25	-0.7	566.286	Oxidation (M)	M24:Oxidation (M):1000.00
HAAVNFGQYPYAGYLPNRPTVSRRFM(+15.99)PEPGTPDYEE	41.31	4141.94	36	2.1	829.397	Oxidation (M)	M26:Oxidation (M):1000.00
HAAVNFGQYPYAGYLPNRPTVSRRFM(+15.99)PEPGTPEY	52.59	3897.87	34	-1.8	780.58	Oxidation (M)	M26:Oxidation (M):1000.00
NIIPSSTGAAKAVGKVLPSLNGKLTGM(+15.99)A	21.15	2710.51	28	2.1	678.635	Oxidation (M)	M27:Oxidation (M):1000.00
TDKDKAAAHLKGGAKKVVISAPSKDAPM(+15.99)F	48.48	2996.61	29	-1.5	600.329	Oxidation (M)	M28:Oxidation (M):1000.00
LSLGTGTNSEFDKTYTAQEAAKWGPLRWM(+15.99)L	12.68	3386.66	30	4.3	847.676	Oxidation (M)	M29:Oxidation (M):1000.00
IDM(+15.99)GNPFLNHTV	35.06	1372.64	12	2.1	687.331	Oxidation (M)	M3:Oxidation (M):1000.00
IDM(+15.99)GNPFLNHTVDA	30.56	1558.71	14	0.4	780.362	Oxidation (M)	M3:Oxidation (M):1000.00
IDM(+15.99)HGLETFPGVK	57.61	1458.72	13	0	487.247	Oxidation (M)	M3:Oxidation (M):1000.00
LEM(+15.99)NPIGKVPVLQTPDGPV	53.46	2019.07	19	3	1010.55	Oxidation (M)	M3:Oxidation (M):1000.00
LEM(+15.99)NPIGKVPVLQTPDGPVF	37.52	2166.14	20	1.5	1084.08	Oxidation (M)	M3:Oxidation (M):1000.00
NVM(+15.99)RIINEPTAAA	31.86	1414.72	13	4.6	708.372	Oxidation (M)	M3:Oxidation (M):1000.00
RFM(+15.99)PEPGTPEYEE	44.41	1596.68	13	1.3	799.347	Oxidation (M)	M3:Oxidation (M):1000.00
RFM(+15.99)PEPGTPEYEEL	27.89	1709.76	14	1.9	855.889	Oxidation (M)	M3:Oxidation (M):1000.00
TAM(+15.99)ITTPNENNRPF	50.94	1620.76	14	2.8	811.388	Oxidation (M)	M3:Oxidation (M):1000.00
TAM(+15.99)ITTPNENNRPFAA	36.8	1762.83	16	5	882.427	Oxidation (M)	M3:Oxidation (M):1000.00
TAM(+15.99)ITTPNENNRPFAAA	25.01	1833.87	17	1	917.942	Oxidation (M)	M3:Oxidation (M):1000.00
TAM(+15.99)ITTPNENNRPFAAAKDIVPFY	24.83	2696.33	24	1.2	899.784	Oxidation (M)	M3:Oxidation (M):1000.00
VGM(+15.99)GQKDAYVGDEAQSKRGILT	27.55	2338.16	22	-0.1	585.547	Oxidation (M)	M3:Oxidation (M):1000.00
VGM(+15.99)SSSEPRVNS	17.89	1264.57	12	0.4	633.293	Oxidation (M)	M3:Oxidation (M):1000.00
TGLGHEAGSPLVSHPDVDKIAFTGSGPTGVKIM(+15.99)TAAAQ	23.64	3732.88	38	-2.1	747.581	Oxidation (M)	M33:Oxidation (M):1000.00
AREM(+15.99)LAGVN	31.84	975.481	9	2	488.749	Oxidation (M)	M4:Oxidation (M):1000.00
AVQM(+15.99)NDTHPT	15.47	1128.49	10	-1.1	565.25	Oxidation (M)	M4:Oxidation (M):1000.00
IQQM(+15.99)TNAASSY	31.56	1228.54	11	2.1	615.278	Oxidation (M)	M4:Oxidation (M):1000.00
IQTM(+15.99)DPEDVDK	46.82	1305.58	11	2.9	653.797	Oxidation (M)	M4:Oxidation (M):1000.00
LQHM(+15.99)SIPQ	26.93	968.475	8	1.7	485.246	Oxidation (M)	M4:Oxidation (M):1000.00
LQHM(+15.99)SIPQFLGKGTPVV	55.05	1867	17	0.6	623.342	Oxidation (M)	M4:Oxidation (M):1000.00
VIIM(+15.99)NHPGQIGNGYAPV	39.15	1794.91	17	-1	898.461	Oxidation (M)	M4:Oxidation (M):1000.00
VIIM(+15.99)NHPGQIGNGYAPVL	51.58	1907.99	18	-0.1	955.004	Oxidation (M)	M4:Oxidation (M):1000.00
YIDM(+15.99)GNPFLNHTV	37.64	1535.71	13	0.5	768.862	Oxidation (M)	M4:Oxidation (M):1000.00
YIDM(+15.99)GNPFLNHTVDA	21.93	1721.77	15	1.5	861.894	Oxidation (M)	M4:Oxidation (M):1000.00
YIDM(+15.99)GNPFLNHTVDAF	17.83	1868.84	16	0.2	935.428	Oxidation (M)	M4:Oxidation (M):1000.00
YKQM(+15.99)LL	14.02	810.431	6	1.9	406.224	Oxidation (M)	M4:Oxidation (M):1000.00
YRHM(+15.99)EGFGVHA	31.28	1318.59	11	1.1	440.537	Oxidation (M)	M4:Oxidation (M):1000.00
LQHM(+15.99)SIPQFLGKGTPVM	31.43	1898.97	17	4.4	634.002	Oxidation (M)	M4:Oxidation (M):34.23
AIQQM(+15.99)TNAA	15.53	962.449	9	1.8	482.233	Oxidation (M)	M5:Oxidation (M):1000.00
AIQQM(+15.99)TNAASS	19.03	1136.51	11	2.7	569.265	Oxidation (M)	M5:Oxidation (M):1000.00
AIQQM(+15.99)TNAASSY	39.6	1299.58	12	0.1	650.796	Oxidation (M)	M5:Oxidation (M):1000.00
AVRDM(+15.99)RQTVAVGVVKNVDKKD	55.54	2343.27	21	2.1	469.662	Oxidation (M)	M5:Oxidation (M):1000.00
DVSGM(+15.99)PGLSRPV	48.29	1229.61	12	0.3	615.811	Oxidation (M)	M5:Oxidation (M):1000.00
FAREM(+15.99)LA	24.41	852.416	7	1.6	427.216	Oxidation (M)	M5:Oxidation (M):1000.00
FAREM(+15.99)LAGVN	25.34	1122.55	10	1.6	562.283	Oxidation (M)	M5:Oxidation (M):1000.00
FIQTM(+15.99)DPEDVDK	57.72	1452.64	12	0.6	727.33	Oxidation (M)	M5:Oxidation (M):1000.00
FIQTM(+15.99)DPEDVDKF	54.71	1599.71	13	0.5	800.864	Oxidation (M)	M5:Oxidation (M):1000.00
IIKNM(+15.99)HINEF	19.47	1273.65	10	1	637.832	Oxidation (M)	M5:Oxidation (M):1000.00
IIKNM(+15.99)HITE	17.07	1113.59	9	2.3	557.801	Oxidation (M)	M5:Oxidation (M):1000.00
KKEFM(+15.99)LVPSLPQASL	18.92	1702.93	15	1.6	568.652	Oxidation (M)	M5:Oxidation (M):1000.00
KLEEM(+15.99)VT	20.38	864.426	7	0.5	433.221	Oxidation (M)	M5:Oxidation (M):1000.00
KLEEM(+15.99)VTVL	36.02	1076.58	9	1.9	539.298	Oxidation (M)	M5:Oxidation (M):1000.00
KRLFM(+15.99)SKINKPPLSL	35.56	1787.05	15	1	447.77	Oxidation (M)	M5:Oxidation (M):1000.00
TLGEM(+15.99)VTVL	25.44	977.51	9	2.1	489.764	Oxidation (M)	M5:Oxidation (M):1000.00
GPLRWM(+15.99)L	32.41	887.469	7	1.2	444.742	Oxidation (M)	M6:Oxidation (M):1000.00
IGPNYM(+15.99)QLPV	15.27	1146.57	10	-0.4	574.294	Oxidation (M)	M6:Oxidation (M):1000.00
SIIGPM(+15.99)YDGKYL	14.63	1371.67	12	4.1	686.847	Oxidation (M)	M6:Oxidation (M):1000.00
SILGPM(+15.99)YDGKYL	14.63	1371.67	12	4.1	686.847	Oxidation (M)	M6:Oxidation (M):1000.00
TVDEAM(+15.99)NNNKL	34.7	1263.58	11	1	632.796	Oxidation (M)	M6:Oxidation (M):1000.00
VKSVEM(+15.99)HHEAL	13.1	1294.63	11	1.4	432.553	Oxidation (M)	M6:Oxidation (M):1000.00
VKSVEM(+15.99)HHEALL	25.99	1407.72	12	2.3	470.248	Oxidation (M)	M6:Oxidation (M):1000.00
HLRYKFM(+15.99)NAF	12.12	1341.67	10	1.1	448.229	Oxidation (M)	M7:Oxidation (M):1000.00
SLDYKQM(+15.99)	14.86	899.406	7	1	450.711	Oxidation (M)	M7:Oxidation (M):1000.00
SLDYKQM(+15.99)L	31.86	1012.49	8	1.7	507.253	Oxidation (M)	M7:Oxidation (M):1000.00
SLDYKQM(+15.99)LL	34.23	1125.57	9	-0.1	563.794	Oxidation (M)	M7:Oxidation (M):1000.00
SLNYKQM(+15.99)L	38.22	1011.51	8	2.6	506.762	Oxidation (M)	M7:Oxidation (M):1000.00
SLNYKQM(+15.99)LL	32.59	1124.59	9	3.1	563.304	Oxidation (M)	M7:Oxidation (M):1000.00
TVDGPSM(+15.99)KDWR	42.1	1306.6	11	1.5	436.54	Oxidation (M)	M7:Oxidation (M):1000.00
VNYNHIM(+15.99)PT	26.73	1103.51	9	4.3	552.763	Oxidation (M)	M7:Oxidation (M):1000.00
WGPLRWM(+15.99)	22.95	960.464	7	1.2	481.24	Oxidation (M)	M7:Oxidation (M):1000.00
WGPLRWM(+15.99)L	40.32	1073.55	8	1.5	537.782	Oxidation (M)	M7:Oxidation (M):1000.00
DDASEANM(+15.99)ELL	18.08	1222.5	11	1.7	612.26	Oxidation (M)	M8:Oxidation (M):1000.00
GLTVDEAM(+15.99)NNNKL	27.71	1433.68	13	-0.8	717.848	Oxidation (M)	M8:Oxidation (M):1000.00
IAEDVSGM(+15.99)PGLSRPV	41.27	1542.77	15	1.2	772.394	Oxidation (M)	M8:Oxidation (M):1000.00
IYEAHVGM(+15.99)SSSEPRVNS	47.78	1877.86	17	2.1	626.961	Oxidation (M)	M8:Oxidation (M):1000.00
LEGQLQKM(+15.99)DNNADAR	58.64	1717.81	15	1.3	573.61	Oxidation (M)	M8:Oxidation (M):1000.00
LEGQLQKM(+15.99)DNNADARL	51.45	1830.89	16	1.9	916.454	Oxidation (M)	M8:Oxidation (M):1000.00
PEKVAVQM(+15.99)NDTHPT	14.89	1581.75	14	2.4	528.257	Oxidation (M)	M8:Oxidation (M):1000.00
TYRHDLGM(+15.99)NYN	52.86	1398.6	11	1.5	700.308	Oxidation (M)	M8:Oxidation (M):1000.00
VKLLFPGM(+15.99)PKPLN	42	1468.85	13	4.3	490.625	Oxidation (M)	M8:Oxidation (M):1000.00
VRLLFPGM(+15.99)VKPLN	63.96	1498.87	13	2.1	500.632	Oxidation (M)	M8:Oxidation (M):1000.00
AKWGPLRWM(+15.99)	22.89	1159.6	9	0.9	580.806	Oxidation (M)	M9:Oxidation (M):1000.00
FLEGQLQKM(+15.99)DNNADAR	74.28	1864.87	16	0.4	933.445	Oxidation (M)	M9:Oxidation (M):1000.00
FLEGQLQKM(+15.99)DNNADARL	61.1	1977.96	17	1	989.987	Oxidation (M)	M9:Oxidation (M):1000.00
RYAAGTKDM(+15.99)L	33.01	1140.56	10	1.4	571.288	Oxidation (M)	M9:Oxidation (M):1000.00
TTEVKSVEM(+15.99)HHEALL	53.85	1738.86	15	1.1	580.627	Oxidation (M)	M9:Oxidation (M):1000.00
YVVQTRPQM(+15.99)	13.93	1136.56	9	4.7	569.292	Oxidation (M)	M9:Oxidation (M):1000.00
VKMIPTKPM(+15.99)VVET	26.85	1487.81	13	1.6	744.913	Oxidation (M)	M9:Oxidation (M):53.33
VKMIPTKPM(+15.99)VV	32.3	1257.72	11	1.3	629.868	Oxidation (M)	M9:Oxidation (M):56.47

## Sheet: pyro-Glu
Peptide	-10lgP	Mass	Length	ppm	m/z	PTM	AScore
Q(-17.03)AFRTIRDIEGNPLNKNSRY	68.37	2374.21	20	0.9	594.561	Pyro-glu from Q	Q1:Pyro-glu from Q:1000.00
Q(-17.03)AKEGRILLLKPTPSDIIY	42.48	2137.21	19	1.3	713.413	Pyro-glu from Q	Q1:Pyro-glu from Q:1000.00
Q(-17.03)ALDSQNNYLRVQE	19.14	1659.79	14	2.9	830.902	Pyro-glu from Q	Q1:Pyro-glu from Q:1000.00
Q(-17.03)ALEDDPFPFV	21.26	1259.57	11	2.1	630.794	Pyro-glu from Q	Q1:Pyro-glu from Q:1000.00
Q(-17.03)ALKTYGRD	19.93	1033.52	9	0.4	517.767	Pyro-glu from Q	Q1:Pyro-glu from Q:1000.00
Q(-17.03)AQNSQKNYLRVQE	72.19	1687.83	14	1.3	844.922	Pyro-glu from Q	Q1:Pyro-glu from Q:1000.00
Q(-17.03)ARHSQNNYL	38.51	1212.56	10	1.4	607.29	Pyro-glu from Q	Q1:Pyro-glu from Q:1000.00
Q(-17.03)ARHSQNNYLR	62.59	1368.66	11	1.8	685.341	Pyro-glu from Q	Q1:Pyro-glu from Q:1000.00
Q(-17.03)ARHSQNNYLRVQE	60.31	1724.83	14	0.5	575.952	Pyro-glu from Q	Q1:Pyro-glu from Q:1000.00
Q(-17.03)AVGKINIIAEDL	36.34	1365.75	13	0.5	683.883	Pyro-glu from Q	Q1:Pyro-glu from Q:1000.00
Q(-17.03)DIISRFER	25.35	1145.58	9	0.4	573.799	Pyro-glu from Q	Q1:Pyro-glu from Q:1000.00
Q(-17.03)DIISRFERRSGDRIKWEEF	15.7	2549.28	20	1.7	510.864	Pyro-glu from Q	Q1:Pyro-glu from Q:1000.00
Q(-17.03)DIISRFERRSGDRIKWEEFPEKVAVQM	36.53	3431.74	28	0.8	687.356	Pyro-glu from Q	Q1:Pyro-glu from Q:1000.00
Q(-17.03)DLHSQNNYL	35.09	1213.54	10	3.6	607.778	Pyro-glu from Q	Q1:Pyro-glu from Q:1000.00
Q(-17.03)DLHSQNNYLRVQE	60.12	1725.81	14	0.1	863.911	Pyro-glu from Q	Q1:Pyro-glu from Q:1000.00
Q(-17.03)EEIARGASIQDIRARL	19.83	1908.02	17	1	637.014	Pyro-glu from Q	Q1:Pyro-glu from Q:1000.00
Q(-17.03)EFPPKSKLD	32.2	1170.59	10	0.5	586.304	Pyro-glu from Q	Q1:Pyro-glu from Q:1000.00
Q(-17.03)EFPPKSKLDPEAYGNQNSTI	42.5	2345.12	21	1.3	1173.57	Pyro-glu from Q	Q1:Pyro-glu from Q:1000.00
Q(-17.03)EFPPKSKLDPEAYGNQNSTIT	21.86	2446.17	22	2.3	1224.09	Pyro-glu from Q	Q1:Pyro-glu from Q:1000.00
Q(-17.03)EFPPKSKLDPEAYGNQNSTITA	33.99	2517.2	23	1.4	1259.61	Pyro-glu from Q	Q1:Pyro-glu from Q:1000.00
Q(-17.03)EFPPKSKLDPEAYGNQNSTITAE	60.68	2646.24	24	1.3	1324.13	Pyro-glu from Q	Q1:Pyro-glu from Q:1000.00
Q(-17.03)EFPPKSKLDPEAYGNQNSTITAEHIEDKLDGL	15.14	3666.77	33	-2.2	917.697	Pyro-glu from Q	Q1:Pyro-glu from Q:1000.00
Q(-17.03)EFPPKSKLDPEAYGNQNSTITAEHIEDKLDGLTVDE	34.14	4110.95	37	2.2	1028.75	Pyro-glu from Q	Q1:Pyro-glu from Q:1000.00
Q(-17.03)EFPPKSKLDPEAYGNQNSTITAEHIEDKLDGLTVDEAMNNNKL	54.54	4896.34	44	-1.7	980.274	Pyro-glu from Q	Q1:Pyro-glu from Q:1000.00
Q(-17.03)EIAGSKDTVGQYESH	56.87	1730.77	16	2.2	866.396	Pyro-glu from Q	Q1:Pyro-glu from Q:1000.00
Q(-17.03)EISVGKAVPV	29.61	1108.61	11	1.4	555.314	Pyro-glu from Q	Q1:Pyro-glu from Q:1000.00
Q(-17.03)EISVGKAVPVWY	35.57	1457.76	13	4.4	729.888	Pyro-glu from Q	Q1:Pyro-glu from Q:1000.00
Q(-17.03)EKLGETR	31.58	942.477	8	1.5	472.247	Pyro-glu from Q	Q1:Pyro-glu from Q:1000.00
Q(-17.03)EKLGETRV	24.66	1041.55	9	1.9	521.781	Pyro-glu from Q	Q1:Pyro-glu from Q:1000.00
Q(-17.03)EKLGETRVH	35.42	1178.6	10	-7.4	590.305	Pyro-glu from Q	Q1:Pyro-glu from Q:1000.00
Q(-17.03)EKLGETRVHQ	56.22	1306.66	11	0.8	654.339	Pyro-glu from Q	Q1:Pyro-glu from Q:1000.00
Q(-17.03)EKLGETRVHQA	55.88	1377.7	12	0.9	689.858	Pyro-glu from Q	Q1:Pyro-glu from Q:1000.00
Q(-17.03)EKLGETRVHQAL	69.67	1490.78	13	2.1	746.401	Pyro-glu from Q	Q1:Pyro-glu from Q:1000.00
Q(-17.03)EKLGETRVHQALT	43.48	1591.83	14	0.9	796.924	Pyro-glu from Q	Q1:Pyro-glu from Q:1000.00
Q(-17.03)EKLGETRVHQALTE	74.26	1720.87	15	1.9	861.446	Pyro-glu from Q	Q1:Pyro-glu from Q:1000.00
Q(-17.03)EKLGETRVHQALTEVA	49.82	1890.98	17	-1.1	946.496	Pyro-glu from Q	Q1:Pyro-glu from Q:1000.00
Q(-17.03)EKLGETRVHQALTEVAISSFDIKTNKPVIF	45.24	3480.86	31	0	697.18	Pyro-glu from Q	Q1:Pyro-glu from Q:1000.00
Q(-17.03)EKLGETRVHQALTEVAISSFDIKTNKPVIFTKSNL	46.96	4024.16	36	4.9	805.844	Pyro-glu from Q	Q1:Pyro-glu from Q:1000.00
Q(-17.03)ENLGETRVH	65.58	1164.55	10	0.8	583.284	Pyro-glu from Q	Q1:Pyro-glu from Q:1000.00
Q(-17.03)ENLGETRVHQA	68.14	1363.65	12	3.7	682.834	Pyro-glu from Q	Q1:Pyro-glu from Q:1000.00
Q(-17.03)ENLGETRVHQAL	65.1	1476.73	13	3.1	739.376	Pyro-glu from Q	Q1:Pyro-glu from Q:1000.00
Q(-17.03)ENLGETRVHQALTE	55.9	1706.82	15	1.3	854.42	Pyro-glu from Q	Q1:Pyro-glu from Q:1000.00
Q(-17.03)EVDNNKDA	36.58	1014.43	9	2.4	508.221	Pyro-glu from Q	Q1:Pyro-glu from Q:1000.00
Q(-17.03)EVDNNKDAR	57.59	1170.53	10	0.9	586.271	Pyro-glu from Q	Q1:Pyro-glu from Q:1000.00
Q(-17.03)EVDNNKDARL	54.21	1283.61	11	0.1	642.813	Pyro-glu from Q	Q1:Pyro-glu from Q:1000.00
Q(-17.03)EVDNNKDARLA	53.98	1354.65	12	4	678.334	Pyro-glu from Q	Q1:Pyro-glu from Q:1000.00
Q(-17.03)EVDNNKDARLAD	65.09	1469.67	13	2	735.846	Pyro-glu from Q	Q1:Pyro-glu from Q:1000.00
Q(-17.03)EVDNNKDARLADY	68.11	1632.74	14	0.8	817.377	Pyro-glu from Q	Q1:Pyro-glu from Q:1000.00
Q(-17.03)EVDNNKDARLADYF	61.53	1779.81	15	0	890.91	Pyro-glu from Q	Q1:Pyro-glu from Q:1000.00
Q(-17.03)FAFGSDAENPHLPH	32.61	1648.73	15	-0.7	825.37	Pyro-glu from Q	Q1:Pyro-glu from Q:1000.00
Q(-17.03)FAFGSDAENPHLPHNHEQNQV	20.71	2498.1	22	2.6	833.709	Pyro-glu from Q	Q1:Pyro-glu from Q:1000.00
Q(-17.03)FAFGSDAENPHLPHNHEQNQVVYTGTHDNDTIRGW	68.84	4113.84	36	1.5	823.776	Pyro-glu from Q	Q1:Pyro-glu from Q:1000.00
Q(-17.03)KFADNEDLQNEWREAK	78.3	2102.97	17	1	701.996	Pyro-glu from Q	Q1:Pyro-glu from Q:1000.00
Q(-17.03)KLLPRHVEIIE	46.68	1456.84	12	0.9	486.621	Pyro-glu from Q	Q1:Pyro-glu from Q:1000.00
Q(-17.03)KLLPRHVEIIEA	48.82	1527.88	13	1.1	510.3	Pyro-glu from Q	Q1:Pyro-glu from Q:1000.00
Q(-17.03)KMDNNADAR	57.56	1144.49	10	1.6	573.255	Pyro-glu from Q	Q1:Pyro-glu from Q:1000.00
Q(-17.03)KMDNNADARL	60.21	1257.58	11	0.7	629.796	Pyro-glu from Q	Q1:Pyro-glu from Q:1000.00
Q(-17.03)KSTPEERNIR	22.12	1339.68	11	0.8	447.569	Pyro-glu from Q	Q1:Pyro-glu from Q:1000.00
Q(-17.03)KSTPEERNIRF	23.34	1486.75	12	2.6	496.593	Pyro-glu from Q	Q1:Pyro-glu from Q:1000.00
Q(-17.03)LISSVQGD	29.12	928.45	9	1.1	465.233	Pyro-glu from Q	Q1:Pyro-glu from Q:1000.00
Q(-17.03)LISSVQGDPRNGLQGKHSNPA	36.56	2285.15	22	1	762.725	Pyro-glu from Q	Q1:Pyro-glu from Q:1000.00
Q(-17.03)LISSVQGDPRNGLQGKHSNPAYLENSL	25.66	3004.5	28	-0.6	1002.51	Pyro-glu from Q	Q1:Pyro-glu from Q:1000.00
Q(-17.03)LISSVQGDPTNGLQGK	48.25	1723.87	17	2.3	862.946	Pyro-glu from Q	Q1:Pyro-glu from Q:1000.00
Q(-17.03)LISSVQGDPTNGLQGKHSNPA	57.37	2230.1	22	0.8	1116.06	Pyro-glu from Q	Q1:Pyro-glu from Q:1000.00
Q(-17.03)LISSVQGDPTNGLQGKHSNPAY	60.38	2393.16	23	1	1197.59	Pyro-glu from Q	Q1:Pyro-glu from Q:1000.00
Q(-17.03)LISSVQGDPTNGLQGKHSNPAYL	45.13	2506.25	24	4.5	1254.14	Pyro-glu from Q	Q1:Pyro-glu from Q:1000.00
Q(-17.03)LISSVQGDPTNGLQGKHSNPAYLENSL	55.66	2949.45	28	0.1	1475.73	Pyro-glu from Q	Q1:Pyro-glu from Q:1000.00
Q(-17.03)LKLGQSKPIYNAF	20.89	1588.86	14	-1.4	795.437	Pyro-glu from Q	Q1:Pyro-glu from Q:1000.00
Q(-17.03)LLPPKIQVGV	45.65	1173.71	11	2	587.865	Pyro-glu from Q	Q1:Pyro-glu from Q:1000.00
Q(-17.03)LLPPKIQVGVF	17.72	1320.78	12	1.5	661.399	Pyro-glu from Q	Q1:Pyro-glu from Q:1000.00
Q(-17.03)NKTNGVTPR	40.31	1096.56	10	0.5	549.289	Pyro-glu from Q	Q1:Pyro-glu from Q:1000.00
Q(-17.03)RDIKTLPFL	17.72	1212.69	10	2.6	607.352	Pyro-glu from Q	Q1:Pyro-glu from Q:1000.00
Q(-17.03)RESPEWTKDKEPL	59.68	1724.84	14	1.3	575.954	Pyro-glu from Q	Q1:Pyro-glu from Q:1000.00
Q(-17.03)SKVTHKVYF	41	1218.64	10	4.7	610.33	Pyro-glu from Q	Q1:Pyro-glu from Q:1000.00
Q(-17.03)SLTDKSKLDAQPEL	52.07	1654.84	15	-0.2	828.428	Pyro-glu from Q	Q1:Pyro-glu from Q:1000.00
Q(-17.03)TKQLGRL	31.07	925.534	8	1.6	463.775	Pyro-glu from Q	Q1:Pyro-glu from Q:1000.00
Q(-17.03)TKQLGRLPVVH	63.66	1357.78	12	1.5	453.602	Pyro-glu from Q	Q1:Pyro-glu from Q:1000.00
Q(-17.03)TKQLGRLPVVHF	67.3	1504.85	13	1.8	502.625	Pyro-glu from Q	Q1:Pyro-glu from Q:1000.00
Q(-17.03)VDVRPPTSGDVSF	17.86	1485.71	14	2.7	743.864	Pyro-glu from Q	Q1:Pyro-glu from Q:1000.00
Q(-17.03)VEAIKKIAE	49.6	1110.63	10	2.7	556.323	Pyro-glu from Q	Q1:Pyro-glu from Q:1000.00
Q(-17.03)VHPDIGISSK	27.97	1162.6	11	1.6	582.307	Pyro-glu from Q	Q1:Pyro-glu from Q:1000.00
Q(-17.03)VLNIPTKINKGTVE	31.1	1635.92	15	-1.1	818.966	Pyro-glu from Q	Q1:Pyro-glu from Q:1000.00
Q(-17.03)VLQEKLGETR	49.23	1282.69	11	1.7	642.352	Pyro-glu from Q	Q1:Pyro-glu from Q:1000.00
Q(-17.03)VLQEKLGETRV	40.5	1381.76	12	3	691.888	Pyro-glu from Q	Q1:Pyro-glu from Q:1000.00
Q(-17.03)VLQEKLGETRVH	23.86	1518.82	13	1	507.28	Pyro-glu from Q	Q1:Pyro-glu from Q:1000.00
Q(-17.03)VLQEKLGETRVHQA	69.06	1717.91	15	2.3	859.965	Pyro-glu from Q	Q1:Pyro-glu from Q:1000.00
Q(-17.03)VLQEKLGETRVHQAL	63.67	1831	16	4.2	916.509	Pyro-glu from Q	Q1:Pyro-glu from Q:1000.00
Q(-17.03)VLQEKLGETRVHQALTE	83.83	2061.09	18	1.4	1031.55	Pyro-glu from Q	Q1:Pyro-glu from Q:1000.00
Q(-17.03)VLQEKLGETRVHQALTEVA	44.72	2231.19	20	1.8	744.739	Pyro-glu from Q	Q1:Pyro-glu from Q:1000.00
Q(-17.03)VLQENLGETRVHQALTE	57.63	2047.03	18	2.3	1024.53	Pyro-glu from Q	Q1:Pyro-glu from Q:1000.00
Q(-17.03)VVRDIHGDILTPDSRY	54.24	1965.99	17	2	656.339	Pyro-glu from Q	Q1:Pyro-glu from Q:1000.00
E(-18.01)AAKWGPL	35.23	852.449	8	-0.5	427.232	Pyro-glu from E	E1:Pyro-glu from E:1000.00
E(-18.01)AAKWGPLRWIL	39.72	1420.8	12	2	474.608	Pyro-glu from E	E1:Pyro-glu from E:1000.00
E(-18.01)AAKWGPLRWLL	39.72	1420.8	12	2	474.608	Pyro-glu from E	E1:Pyro-glu from E:1000.00
E(-18.01)AAKWGPLRWM	38.73	1325.67	11	0.2	442.897	Pyro-glu from E	E1:Pyro-glu from E:1000.00
E(-18.01)AAKWGPLRWML	39.81	1438.75	12	0.9	480.592	Pyro-glu from E	E1:Pyro-glu from E:1000.00
E(-18.01)SPLPKPV	33.06	847.48	8	1	424.748	Pyro-glu from E	E1:Pyro-glu from E:1000.00
E(-18.01)SPVPKPV	32.88	833.465	8	1.4	417.74	Pyro-glu from E	E1:Pyro-glu from E:1000.00
E(-18.01)SPVPKPVL	30.64	946.549	9	-0.3	474.281	Pyro-glu from E	E1:Pyro-glu from E:1000.00
E(-18.01)SPVPKPVLDTNGKKLNPNSS	34.01	2202.16	21	1.6	735.063	Pyro-glu from E	E1:Pyro-glu from E:1000.00
